# Supplementary material for: Towards Malaria Elimination: A Nationwide Case–Control Study to Assess Risk Factors for Severe Malaria‐Related Deaths in Brazil
Source: Trop Med Int Health. 2025 Sep 24;30(11):1194–210. doi: 10.1111/tmi.70028 (PMC12588806; doi:10.1111/tmi.70028)
Supplement: Supplementary file 3 — Data S3: Ethics Committee approval. [file TMI-30-1194-s003.zip]

Archive with 2 entries (2 files):
- tmi70028-sup-0003-Supinfo3-2.pdf
- tmi70028-sup-0003-Supinfo3-1.pdf
